# Supplementary material for: Encoding Information into Polyethylene Glycol Using an Alcohol-Isocyanate “Click” Reaction
Source: Int J Mol Sci. 2020 Feb 15;21(4):1318. doi: 10.3390/ijms21041318 (PMC7072859; doi:10.3390/ijms21041318)
Supplement: Supplementary file 1 [file ijms-21-01318-s001.zip]

Archive with 3 entries (2 files):
- ijms-713728-supplementary-2.7/
- ijms-713728-supplementary-2.7/MIDI_Clementine.mid
- ijms-713728-supplementary-2.7/Supplementary Materials.pdf
